# Supplementary material for: Comprehensive Identification and Expression Profiling of the VQ Motif-Containing Gene Family in Brassica juncea
Source: Biology (Basel). 2022 Dec 14;11(12):1814. doi: 10.3390/biology11121814 (PMC9776337; doi:10.3390/biology11121814)
Supplement: Supplementary file 1 [file biology-11-01814-s001.zip › Supplementary Table S1.xlsx]

## Sheet: Table S1
Table S1 Information of the primers used in this study
Gene	Locus	Primer	Sequence 5'-3'
BjuVQ23	BjuVA04G03730	BjuVQ23-F	ATGGCGTCGTCTGATG
		BjuVQ23-R	TCACATAACTTTCCACGACTC
BjuVQ55	BjuVA09G47460	BjuVQ55-F	ATGGCGTCGTCTGATG
		BjuVQ55-R	TCACATCACTTTCCACGAC
BjuVQ57	BjuVA09G57070	BjuVQ57-F	ATGGAAGCTACTTCACAGC
		BjuVQ57-R	CTACCATCTTGATAGATTCGCA
BjuVQ67	BjuVB02G14830	BjuVQ67-F	ATGGAAGCTACTTCACAGC
		BjuVQ67-R	CTACCACCTTGATAGATTCGC
BjuVQ100	BjuVB06G47870	BjuVQ100-F	ATGGAGTCATCATCATCTTCG
		BjuVQ100-R	TTACACAAAATCGATTCTTCCAAAG
BjuVQ117	BjuVB08G55500	BjuVQ117-F	ATGGATTCATCGATGTTTCTCC
		BjuVQ117-R	TCACACAGAATCGATCCTTC
TIP41	BjuVA01G04180	TIP41-F	TAGCGGAGTTGTTGAGAA
		TIP41-R	TGTCAGCCAGTTCATCTT
