# Supplementary material for: Comprehensive Identification and Expression Profiling of the VQ Motif-Containing Gene Family in Brassica juncea
Source: Biology (Basel). 2022 Dec 14;11(12):1814. doi: 10.3390/biology11121814 (PMC9776337; doi:10.3390/biology11121814)
Supplement: Supplementary file 1 [file biology-11-01814-s001.zip › Supplementary Table S2.xlsx]

## Sheet: Table S2
Table S2 Identification and characterization of VQ family genes in Brassica juncea
Gene	Locus	Protein Length (aa)	MW (kDa)	pI	GRAVY	Instability Index	Subcellular
BjuVQ1	BjuVA01G00700	290	31.7392	7.94265	-0.826207	67.981	Nuclear
BjuVQ2	BjuVA01G12080	206	23.2399	5.26706	-0.870874	57.8267	Nuclear
BjuVQ3	BjuVA01G22930	184	19.8743	9.76266	-0.75	63.1348	Nuclear
BjuVQ4	BjuVA01G34520	196	20.6031	9.76511	-0.67602	50.971	Nuclear
BjuVQ5	BjuVA01G37150	217	22.8917	6.29244	-0.222581	67.6078	Nuclear
BjuVQ6	BjuVA01G37390	287	30.2538	6.49092	-0.652265	58.2676	Nuclear
BjuVQ7	BjuVA01G40060	216	23.593	9.47738	-0.822685	80.6194	Nuclear
BjuVQ8	BjuVA02G15660	241	26.9469	9.6579	-0.806224	66.2162	Nuclear
BjuVQ9	BjuVA02G20030	137	15.3632	10.1904	-0.591971	52.1577	Nuclear
BjuVQ10	BjuVA02G26600	289	31.1926	10.3946	-0.756747	88.1616	Nuclear
BjuVQ11	BjuVA02G26630	104	11.6418	5.83466	-0.770192	52.4174	Cytoplasmic
BjuVQ12	BjuVA02G28290	164	18.7878	8.73935	-0.967073	78.1116	Nuclear
BjuVQ13	BjuVA02G34250	119	13.3416	5.06978	-0.517647	35.2001	Nuclear
BjuVQ14	BjuVA02G48820	325	35.0871	6.65638	-0.697231	65.6052	Nuclear
BjuVQ15	BjuVA03G03570	239	27.124	9.59149	-0.492887	55.3005	Extracellular
BjuVQ16	BjuVA03G19100	437	48.1014	8.57586	-0.97254	99.222	Nuclear
BjuVQ17	BjuVA03G22710	141	15.5743	8.90542	-0.749645	48.2823	Nuclear
BjuVQ18	BjuVA03G24290	150	16.7807	9.11958	-0.674667	35.5247	Nuclear
BjuVQ19	BjuVA03G40060	214	22.9476	6.04678	-0.366355	75.4136	Nuclear
BjuVQ20	BjuVA03G64720	114	12.8322	9.04854	-0.742982	60.507	Nuclear
BjuVQ21	BjuVA04G02040	134	15.3601	6.64797	-0.697761	51.7911	Nuclear
BjuVQ22	BjuVA04G02940	177	19.5576	6.70469	-0.666667	53.1153	Nuclear
BjuVQ23	BjuVA04G03730	233	24.6721	8.03381	-0.328755	63.03	Nuclear
BjuVQ24	BjuVA04G03850	154	17.3472	5.17021	-0.634416	61.9449	Nuclear
BjuVQ25	BjuVA04G03860	161	17.9908	4.76592	-0.674534	44.1435	Nuclear
BjuVQ26	BjuVA04G26020	199	21.8397	10.1961	-0.664824	69.0935	Nuclear
BjuVQ27	BjuVA04G26880	344	37.4575	10.5289	-0.911628	92.0831	Nuclear
BjuVQ28	BjuVA04G31250	228	24.7044	7.86542	-0.451316	47.3847	Nuclear
BjuVQ29	BjuVA04G33350	180	19.994	9.44083	-0.745556	47.0256	Nuclear
BjuVQ30	BjuVA05G02070	140	15.2849	4.89056	-0.627857	64.9958	Nuclear
BjuVQ31	BjuVA05G04390	180	20.1159	9.23821	-0.842222	41.9822	Nuclear
BjuVQ32	BjuVA05G10070	403	44.3764	10.0191	-1.03151	95.2965	Nuclear
BjuVQ33	BjuVA05G26740	194	20.4039	9.88837	-0.729897	58.4691	Nuclear
BjuVQ34	BjuVA05G30980	216	23.0726	6.34541	-0.359259	71.6819	Nuclear
BjuVQ35	BjuVA05G34280	225	24.2127	9.44006	-0.719556	75.5307	Nuclear
BjuVQ36	BjuVA06G12740	98	10.7888	4.75028	-0.537755	54.3071	Cytoplasmic
BjuVQ37	BjuVA06G17220	230	25.0839	8.66889	-0.476522	59.1991	Nuclear
BjuVQ38	BjuVA06G31000	358	38.7278	6.08651	-0.740223	71.5534	Nuclear
BjuVQ39	BjuVA07G11890	244	26.7355	9.65628	-0.841803	77.4279	Nuclear
BjuVQ40	BjuVA07G15490	412	45.1403	8.95964	-0.691505	61.3881	Nuclear
BjuVQ41	BjuVA07G25120	282	32.977	6.80916	-0.797872	55.9813	Nuclear
BjuVQ42	BjuVA07G26940	170	19.2304	9.69245	-0.871176	61.5118	Nuclear
BjuVQ43	BjuVA07G27780	105	11.69	5.0085	-0.682857	50.0152	Nuclear
BjuVQ44	BjuVA07G43480	296	31.8456	10.1215	-0.693243	86.5135	Nuclear
BjuVQ45	BjuVA07G43560	104	11.6718	4.88857	-0.861538	55.4885	Nuclear
BjuVQ46	BjuVA07G45130	167	18.941	7.95522	-0.913772	60.1971	Nuclear
BjuVQ47	BjuVA08G23150	157	17.7569	8.71447	-0.573248	63.6713	Nuclear
BjuVQ48	BjuVA08G23850	295	32.1756	6.17541	-0.799661	68.1454	Nuclear
BjuVQ49	BjuVA08G26130	235	26.3412	9.67853	-0.890638	70.7443	Nuclear
BjuVQ50	BjuVA08G31490	97	10.922	5.13446	-0.531959	45.3464	Mitochondrial
BjuVQ51	BjuVA09G08870	319	34.2233	5.94493	-0.583072	61.2859	Nuclear
BjuVQ52	BjuVA09G26660	1137	128.96	8.03903	-0.213281	48.4617	Nuclear
BjuVQ53	BjuVA09G44980	154	17.6076	6.19849	-0.70974	63.7059	Nuclear
BjuVQ54	BjuVA09G46520	181	20.1232	6.18786	-0.59779	50.1691	Nuclear
BjuVQ55	BjuVA09G47460	230	23.9813	7.01788	-0.371739	57.3013	Nuclear
BjuVQ56	BjuVA09G47590	149	16.5194	4.88477	-0.492617	58.0826	Nuclear
BjuVQ57	BjuVA09G57070	138	16.093	9.65841	-0.802899	55.6239	Nuclear
BjuVQ58	BjuVA10G11690	301	33.6316	9.82803	-0.574419	63.8319	Nuclear
BjuVQ59	BjuVA10G28710	198	21.8335	9.79889	-0.878283	49.1819	Nuclear
BjuVQ60	BjuVB01G02020	176	19.5244	9.03964	-0.726136	48.4159	Nuclear
BjuVQ61	BjuVB01G04040	241	25.8676	8.56013	-0.415353	44.4851	Nuclear
BjuVQ62	BjuVB01G08380	402	43.9896	10.4824	-0.993284	100.21	Nuclear
BjuVQ63	BjuVB01G09350	196	22.1088	10.0284	-0.79949	66.9506	Nuclear
BjuVQ64	BjuVB01G32040	206	21.8654	9.88689	-0.856796	54.8777	Nuclear
BjuVQ65	BjuVB01G36140	210	22.4821	5.86586	-0.285238	68.0614	Nuclear
BjuVQ66	BjuVB01G39330	229	24.583	9.47442	-0.733624	82.0358	Nuclear
BjuVQ67	BjuVB02G14830	137	15.8948	9.83512	-0.80219	52.881	Nuclear
BjuVQ68	BjuVB02G22620	240	26.6875	9.61096	-0.84125	66.4729	Nuclear
BjuVQ69	BjuVB02G40620	199	21.8897	9.77607	-0.719095	53.4347	Nuclear
BjuVQ70	BjuVB02G75040	114	12.8083	9.34484	-0.685965	70.8904	Nuclear
BjuVQ71	BjuVB03G06660	91	10.1312	6.08748	-0.581319	53.0824	Nuclear
BjuVQ72	BjuVB03G08760	310	34.2015	5.88263	-0.826452	72.6623	Nuclear
BjuVQ73	BjuVB03G13930	120	13.3688	9.39474	-0.7625	65.8658	Nuclear
BjuVQ74	BjuVB03G14480	295	32.1806	6.0893	-0.803051	70.001	Nuclear
BjuVQ75	BjuVB03G21570	211	23.8239	5.77702	-0.812322	53.7782	Nuclear
BjuVQ76	BjuVB03G27520	410	44.9891	9.10811	-0.689756	64.9712	Nuclear
BjuVQ77	BjuVB03G29970	248	27.3583	9.95484	-0.828226	72.5287	Nuclear
BjuVQ78	BjuVB03G50990	299	32.2659	9.90339	-0.649833	79.9401	Nuclear
BjuVQ79	BjuVB03G51060	93	10.5837	5.65721	-0.755914	51.77	Cytoplasmic
BjuVQ80	BjuVB04G00810	341	36.6639	8.80214	-0.68827	63.137	Nuclear
BjuVQ81	BjuVB04G11880	119	13.3086	5.09621	-0.484874	37.006	Nuclear
BjuVQ82	BjuVB04G29220	97	10.6576	4.48166	-0.494845	56.5464	Nuclear
BjuVQ83	BjuVB04G32830	412	45.1901	9.39564	-0.688835	56.7692	Nuclear
BjuVQ84	BjuVB05G00490	288	31.4821	6.78984	-0.731944	60.6024	Nuclear
BjuVQ85	BjuVB05G16380	210	23.6623	5.15748	-0.837143	58.8214	Nuclear
BjuVQ86	BjuVB05G20660	187	19.9833	9.51278	-0.79893	69.2348	Nuclear
BjuVQ87	BjuVB05G30790	244	27.0839	9.58537	-0.84959	69.3	Nuclear
BjuVQ88	BjuVB05G45880	1424	161.659	6.51531	-0.270506	43.7804	Nuclear
BjuVQ89	BjuVB05G52220	147	16.3854	9.50814	-0.615646	60.1612	Nuclear
BjuVQ90	BjuVB05G59180	260	27.9231	10.3885	-0.680385	85.7838	Nuclear
BjuVQ91	BjuVB05G59240	106	11.6189	6.27721	-0.575472	43.8558	Nuclear
BjuVQ92	BjuVB05G60380	167	18.8368	9.14453	-0.902994	73.6306	Nuclear
BjuVQ93	BjuVB06G01790	150	16.3972	6.30449	-0.686	61.9807	Nuclear
BjuVQ94	BjuVB06G04040	180	20.0901	9.57434	-0.797778	34.9472	Nuclear
BjuVQ95	BjuVB06G09730	414	45.2575	10.3874	-0.935507	93.3143	Nuclear
BjuVQ96	BjuVB06G14280	361	38.8289	5.69154	-0.685596	65.5889	Nuclear
BjuVQ97	BjuVB06G42750	103	11.4557	5.48038	-0.733981	48.5932	Cytoplasmic
BjuVQ98	BjuVB06G43750	168	18.9071	9.92112	-0.795238	64.9447	Nuclear
BjuVQ99	BjuVB06G45850	157	17.914	6.4226	-0.656688	61.1726	Nuclear
BjuVQ100	BjuVB06G47870	153	17.0789	5.37529	-0.528105	52.9177	Nuclear
BjuVQ101	BjuVB06G53940	154	17.4216	8.48032	-0.601299	37.2565	Nuclear
BjuVQ102	BjuVB06G54720	177	19.5356	6.37554	-0.60791	59.2243	Nuclear
BjuVQ103	BjuVB06G55190	238	25.0685	8.00273	-0.345378	59.8584	Nuclear
BjuVQ104	BjuVB06G55240	144	16.301	5.69518	-0.6625	52.7056	Nuclear
BjuVQ105	BjuVB06G55250	154	17.3814	5.22483	-0.562338	52.2936	Nuclear
BjuVQ106	BjuVB06G58310	199	22.6661	9.32866	-0.805528	62.7548	Nuclear
BjuVQ107	BjuVB07G07150	223	24.1427	9.44663	-0.736323	78.6188	Nuclear
BjuVQ108	BjuVB07G09130	276	29.6262	6.49007	-0.72029	53.396	Nuclear
BjuVQ109	BjuVB07G09340	220	23.0608	6.51866	-0.28	66.9964	Nuclear
BjuVQ110	BjuVB07G11490	195	20.513	9.81249	-0.712821	49.3313	Nuclear
BjuVQ111	BjuVB07G17250	339	36.7542	9.26419	-0.59764	55.6071	Nuclear
BjuVQ112	BjuVB07G28790	213	22.6504	7.0185	-0.352113	76.5484	Nuclear
BjuVQ113	BjuVB08G02240	175	19.1274	9.24233	-0.648	63.5052	Nuclear
BjuVQ114	BjuVB08G18050	412	45.9074	9.82706	-1.02937	100.488	Nuclear
BjuVQ115	BjuVB08G22240	138	15.3269	5.23268	-0.736957	44.3537	Nuclear
BjuVQ116	BjuVB08G24030	170	18.6556	9.06762	-0.651176	53.5506	Nuclear
BjuVQ117	BjuVB08G55500	150	16.4943	5.40496	-0.598	59.9694	Nuclear
BjuVQ118	BjuVB08G55630	227	23.6412	6.96337	-0.132159	55.3529	Nuclear
BjuVQ119	BjuVB08G56710	177	19.7238	6.35303	-0.60678	54.1898	Nuclear
BjuVQ120	BjuVB08G57170	155	17.5735	5.9331	-0.687097	49.4962	Nuclear
