# Supplementary material for: Comprehensive Identification and Expression Profiling of the VQ Motif-Containing Gene Family in Brassica juncea
Source: Biology (Basel). 2022 Dec 14;11(12):1814. doi: 10.3390/biology11121814 (PMC9776337; doi:10.3390/biology11121814)
Supplement: Supplementary file 1 [file biology-11-01814-s001.zip › Supplementary Table S3.xlsx]

## Sheet: Table S3
Table S3 TPM values of 120 BjuVQ genes under cold treatment
Gene	0 h-1	0 h-2	0 h-3	1 h-1	1 h-2	1 h-3	3 h-1	3 h-2	3 h-3	6 h-1	6 h-2	6 h-3	10 h-1	10 h-2	10 h-3	24 h-1	24 h-2	24 h-3
BjuVQ1	0.066592	0	0	0.057325	0.060164	0	0.053037	0.049044	0	0.111601	0.06718	0.122642	0.898809	0	0	0	0	0
BjuVQ2	3.27366	0.086191	6.52687	0.074799	0.461906	1.40708	0.652922	1.48485	0.408913	1.88015	1.67416	0.634184	0	0.234691	0	0	0.449224	0.533898
BjuVQ3	0	0	0.105188	0.053996	0	0	0.237124	0.0838	0.130497	0	0.015067	0.005398	0.179596	0.115388	0.160069	0	0.783408	0
BjuVQ4	4.73273	0.506252	9.72213	0.685173	2.17127	3.11034	5.90987	3.99073	0.943292	4.72429	5.12075	1.38931	2.53449	1.04906	0.168137	5.68415	8.28044	7.08008
BjuVQ5	0.37092	0.066319	0.481266	0.489099	0.126072	0.835751	0.639728	0.858569	0.272147	0.261322	0.35371	0.281791	0.48719	0.197315	0.20905	0.236973	0.429572	0.070781
BjuVQ6	0	0	0	0.113268	0	0	0	0	0.189863	0	0.223139	0	0	0	0	0.068441	0.078571	0
BjuVQ7	3.21005	2.73596	2.24718	5.7935	1.09729	2.06967	3.68806	5.55367	4.8894	2.69898	2.4971	3.97194	6.46828	3.89276	4.78646	1.78292	3.32584	1.79578
BjuVQ8	0.421198	0.137756	0.537416	1.11951	0.110458	0.232178	0.55402	0.59541	0.477155	0.081459	0.274896	0.161663	0.079648	1.25924	0.987208	0.205758	0.70957	0.261484
BjuVQ9	0	0	0	0	0	0	0	0	0	0	0.16429	0	0	0	0	0	0	0
BjuVQ10	3.37334	0.583348	6.55388	0.8722	1.13947	2.07174	3.55645	2.35399	1.41541	3.10543	3.23553	2.98048	0.767484	1.5048	0.931112	1.69447	5.51919	2.61021
BjuVQ11	1.38115	0.424755	4.59917	0.834895	0.336624	0.996349	0.768253	1.403	0.971113	2.0632	1.8477	0.518989	1.13269	0	0.094153	4.01188	1.32529	3.14101
BjuVQ12	5.50866	2.07545	4.31824	3.11747	6.39076	8.41653	27.1487	29.7067	7.64798	20.1277	37.4913	8.74542	1.19291	7.17335	4.22318	1.22423	20.5541	0.719668
BjuVQ13	0	0	0	0	0	0	0	0	0	0	0	0	0	0	0	0	0	0
BjuVQ14	0.717362	0.056063	1.65076	0.738264	0.819677	0.330883	0.989379	0.926372	0.507771	1.06336	2.23146	0.951273	0.884804	0.146814	0.195679	1.60392	2.39558	1.89131
BjuVQ15	0.175885	0.088425	0	0.579224	0.117364	0	0.25843	0.205854	0.084059	0.193333	0.137197	0.271738	0.647935	0.892735	0.098175	0.306998	0.361178	0.448473
BjuVQ16	0.061126	0.087251	0.219471	0.098567	0.057463	0	0.225904	0	0.112128	0.243652	0.657578	0.30336	0	0.068865	0.056449	0.137758	0.121022	0.245108
BjuVQ17	0.519004	0.822526	0.966301	0.40054	0.590421	0.631403	0.683751	0.736892	0.937182	0.952085	0.385865	0.825822	0.411877	0.853582	0.334264	0.357173	2.18576	0.709793
BjuVQ18	0	0	0	0	0	0	0	0	0	0	0	0	0	0	0	0	0	0
BjuVQ19	0	0	0	0	0	0	0	0	0	0	0	0	0	0	0	0	0	0
BjuVQ20	0	0	0	0	0	0	0	0	0	0	0	0	0	0	0	0	0	0
BjuVQ21	0	0	0	0	0	0	0	0	0	0	0	0	0	0	0	0	0	0
BjuVQ22	0.260294	0.20115	1.33571	1.32926	0.67657	0.284053	0.39587	0.532005	0.105158	0.574186	0.415441	1.00686	1.5299	1.03451	0.685324	0	3.5692	0.100649
BjuVQ23	17.6184	6.15823	23.6812	65.4756	38.2466	27.7092	148.612	110.576	116.758	58.9127	48.6661	132.648	20.7236	26.6324	80.6373	10.7524	61.8291	13.9345
BjuVQ24	3.58521	4.41433	4.6659	22.1098	9.76789	6.81876	6.05779	15.9395	12.2195	13.056	8.67545	6.6716	3.37365	7.07802	15.3676	7.98047	4.5602	2.38535
BjuVQ25	0.256163	0.345409	0.380259	1.03831	0.607433	0.678981	1.25075	0.914907	0.449106	1.85472	0.739683	0.131785	1.50746	1.04018	1.29374	1.22257	1.61183	0.400689
BjuVQ26	0.242297	0	0.203977	1.88605	1.47515	2.35474	2.30586	1.48395	0.976308	1.07029	0.08606	1.80493	0	0	0.213787	0.982969	0	0.522055
BjuVQ27	1.79506	0.792416	3.70566	2.12425	2.39468	2.90921	3.15482	2.03215	2.24996	2.46646	3.15883	2.07043	3.20452	1.77401	0.964041	0.566075	2.23475	0.498944
BjuVQ28	5.7914	2.44628	10.4782	4.67056	6.17548	7.79393	23.2013	13.5716	12.4189	14.5857	13.3813	15.939	2.99608	2.63653	7.15528	1.93667	14.938	3.08541
BjuVQ29	0	0	0	0	0	0	0	0	0	0	0	0	0	0	0	0	0	0
BjuVQ30	2.65469	3.69489	2.17786	2.69356	0.461809	1.94369	2.92152	2.61336	3.45878	1.84915	0.932231	1.49287	1.73074	3.02963	1.33075	0.365773	5.27699	0.231757
BjuVQ31	0	0	0	0	0	0	0	0	0	0	0	0	0	0	0	0	0	0
BjuVQ32	3.6657	1.63396	4.02071	4.95512	3.5081	3.93979	4.13759	3.99887	3.73386	2.82979	3.78291	2.46467	3.21184	3.54554	2.51864	1.66561	2.6846	1.27839
BjuVQ33	0.981682	0.047847	3.06388	0.1493	0.240572	0.389488	0.739447	0.453578	0	0.901354	1.54095	0.179921	0.166958	0	0	0.258512	2.2278	0.698582
BjuVQ34	0	0	0	0	0	0	0	0	0	0	0	0	0	0	0	0	0	0
BjuVQ35	2.83843	1.64968	4.15789	3.87238	1.85815	2.9676	5.29655	8.8439	4.62341	6.38218	11.2308	3.21403	5.1362	3.26833	5.24926	5.376	11.5258	3.42812
BjuVQ36	12.6069	6.26533	7.69591	0.431735	0.455844	0.957139	3.04659	2.8423	0.675929	0.403754	1.27071	0.257403	0.100224	0.111275	0.940939	0.635403	3.48395	0.875729
BjuVQ37	0.921608	0.274843	0.258868	0	0.180064	0.321211	2.30081	1.55658	0.179339	2.74935	5.69341	0.490654	0.587527	0	0.072875	0.388958	2.57399	0.183094
BjuVQ38	1.71693	0.362034	3.08787	0.850455	0.814936	1.07246	1.13792	0.859581	0.706049	1.89001	1.54695	1.24586	1.74348	0.984775	0.237068	3.85817	0.615115	3.58111
BjuVQ39	18.5109	17.4907	17.1616	15.4527	14.4785	15.285	21.3138	22.196	20.3305	21.3735	21.8442	22.4787	14.1535	10.6407	11.5377	10.9627	16.7446	17.8412
BjuVQ40	6.34906	4.02227	8.71823	4.81772	6.20836	5.52281	6.79475	4.72855	5.67744	7.25895	5.03162	5.52806	5.41796	4.90663	4.201	2.40529	5.12311	4.23648
BjuVQ41	0	0	0	0	0	0	0	0	0	0	0	0	0	0	0	0	0	0
BjuVQ42	0	0.173147	0	0.235196	0	0.127343	0.075263	0	0.529731	1.06616	0	0	0.135728	0	0.021915	0.104731	0	0
BjuVQ43	0.45969	0	0.281147	0	0	0	0.035176	0	0	0.317114	0.207383	0	0	0	0	0	0.034459	0
BjuVQ44	2.80684	0.501424	7.49119	1.36697	1.06221	1.75106	4.48237	2.75866	1.89136	1.83957	4.03518	0.490011	1.32527	1.28259	0.910237	0.820943	5.10641	1.39739
BjuVQ45	1.91141	0.549345	2.80471	1.27851	1.46241	1.45488	1.86193	2.07104	1.07637	0.638483	0.577674	0.332371	0.579755	0	0.472964	0.348853	0.293321	0.273142
BjuVQ46	0.424485	1.14344	0	0.174233	1.38172	0.233352	0.444648	0.392174	1.4434	0.878915	0.337929	0.591742	0.413265	1.6814	0.976451	0	0.149576	0.12367
BjuVQ47	0	0	0	0	0	0	0	0	0	0	0.112507	0	0	0	0	0	0	0
BjuVQ48	0.13638	0	0.04087	0.276168	0	0	0.17292	0.310109	0.128572	0.465451	0.162273	0.303438	1.19281	0.212178	0.102884	0.747998	0.388558	0.06484
BjuVQ49	12.4075	11.525	13.4821	6.6229	9.29339	11.287	16.1428	16.9541	8.94606	12.2728	14.5027	5.50251	4.95846	5.04715	4.47842	1.40017	9.16173	1.67136
BjuVQ50	0.973353	0.528337	0.479329	1.41466	0.509234	0.538987	0.666512	1.46105	0.635759	1.3991	0.829	0.894258	1.85182	0.436132	0.987146	0.374136	1.54419	0.432948
BjuVQ51	1.00366	0.426451	1.32965	0.660552	0.454087	0.31613	0.463312	1.02124	0.55771	0.470411	0.971964	0.361566	2.16958	0.526473	1.16301	0.29034	0.989942	0.109938
BjuVQ52	0.05888	0.026764	0.105751	0.094406	0.091013	0.073677	0.048633	0.041494	0.091891	0.218428	0.06462	0.10047	0.106413	0.05385	0.058105	0	0.141744	0.055793
BjuVQ53	0.128396	0.160448	0	0	0	0	0	0	0.176683	0	0.167171	0	0	0	0	0	0.172429	0
BjuVQ54	0.096383	0	0	0.093745	0	0.220604	0.209869	0	0.110386	0.251749	0.719706	0.092236	0	0	0	0	1.0522	0
BjuVQ55	15.7375	10.6917	17.2651	43.2199	24.115	18.773	56.5662	47.6362	68.6067	46.7052	24.8223	47.4491	8.07696	21.0336	38.5927	13.4689	39.4987	13.6594
BjuVQ56	24.0255	7.66813	67.8836	69.4028	35.2546	31.392	47.7139	39.4609	45.9859	41.0555	30.9539	37.1907	28.2337	34.2899	27.7717	12.9293	44.9585	12.3253
BjuVQ57	0.263156	0.031944	0.202703	0.545308	1.50254	3.73547	11.5943	19.8948	2.3814	38.9941	51.7096	5.62401	2.63271	5.061	2.42248	3.67363	19.9284	7.80099
BjuVQ58	1.40377	0.317134	0.538811	1.03571	0.429484	1.04449	0.766143	0.675716	0.389029	0.562014	0.520469	0.986748	0.347751	0.364467	0.805881	0.480665	1.327	0.763886
BjuVQ59	0.22154	0.022495	0.252029	0	0	0	0.115621	0	0	0	0.07192	0	0.09413	0.02021	0	0	0	0.071252
BjuVQ60	0	0	0	0	0	0	0	0	0	0	0	0	0	0	0	0	0	0
BjuVQ61	15.0557	5.81068	23.253	20.5756	26.4894	19.9665	72.6155	45.238	38.5107	39.8338	30.8372	51.7869	6.9143	8.5429	15.2222	5.09538	27.3504	8.00843
BjuVQ62	2.49382	0.893985	3.23354	2.62203	1.91503	2.78723	3.01909	3.12705	2.08313	2.1458	3.55534	2.63019	2.6601	2.60185	2.11367	1.32191	1.52613	1.36917
BjuVQ63	1.64308	1.04233	0.086708	5.96124	3.56117	3.742	4.82137	3.49365	5.48969	4.28512	0.316717	4.99448	0.587619	1.02125	1.30351	0	0.487498	0.021499
BjuVQ64	1.0557	0.122285	3.38168	0.187211	0.2587	0.912691	1.16017	0.571293	0.563293	0.412688	1.85401	0.53397	0.935326	0.257313	0.204692	0.309623	3.50484	0.617239
BjuVQ65	0	0	0	0	0	0	0	0	0	0	0	0	0	0	0	0	0	0
BjuVQ66	5.25809	3.65925	5.72265	4.15196	2.95589	3.83132	6.1052	9.46941	5.18409	4.74439	8.17119	7.57161	5.43082	6.14511	6.3967	4.39899	7.34654	4.95718
BjuVQ67	0.145856	0.111684	0.21806	0	0.500357	0.768268	4.7007	6.18287	1.46977	28.2362	32.1033	0.518881	0	0	0.323876	3.45258	10.6299	4.66794
BjuVQ68	2.45252	0.291141	2.10941	2.49945	1.14312	1.16497	1.71042	2.71271	0.962742	1.29898	0.602083	1.40867	0.378732	0.076703	0.838281	0.159134	0.396458	0.727726
BjuVQ69	0.118316	0	0.101527	0	0	0	0.059251	0	0.086791	0	0.077953	0.082714	0.196719	0.057888	0	0	0.278401	0
BjuVQ70	0	0	0	0	0	0	0	0	0	0	0	0	0	0	0	0	0	0
BjuVQ71	0	0.119973	0.010958	0.210099	0.140403	0	0.558683	0.852652	0.509185	0.367624	0.555618	0	0	0.298597	0.242806	0	0.149749	0
BjuVQ72	0.121957	0	0	0	0.092616	0	0	0	0	0	0	0.097588	0	0	0	0	0	0
BjuVQ73	0	0	0	0	0	0	0	0	0	0	0	0	0	0	0	0	0	0
BjuVQ74	0	0	0.172516	0.003061	0.172524	0.095531	0	0.12986	0.12913	0.253209	0.194487	0.164428	0.158075	0	0	0.275656	1.01183	0
BjuVQ75	0	0	0	0	0	0	0	0	0.200658	0	0	0	0	0	0	0	0	0
BjuVQ76	4.13649	1.71787	4.07824	3.9191	4.57629	3.21807	2.40479	3.53767	3.17192	4.36753	3.73103	5.09879	3.53024	3.73109	2.81991	1.05111	3.41071	1.44046
BjuVQ77	47.725	24.9617	48.8402	22.9569	22.7025	30.0018	48.1608	45.3709	33.4273	46.4868	43.4694	27.6978	15.5866	12.3982	16.4749	22.6344	33.939	18.5492
BjuVQ78	7.48808	2.40555	16.8357	4.15666	3.62564	6.33976	8.48905	7.06971	4.43131	7.19108	8.19553	4.48808	3.6987	3.14989	2.41413	6.10217	8.20811	6.40007
BjuVQ79	0.201273	0	0	0	0	0.167034	0	0	1.01192	0	0	0	0	0	0	0	0	0.219408
BjuVQ80	0.542881	0.156538	1.32276	0	0.377847	0.027263	0.819197	0.751014	0.288797	1.30616	1.19929	0.127869	0.618089	0.322781	0.034452	1.70382	1.26737	4.75241
BjuVQ81	0	0	0	0	0	0	0	0	0	0	0	0	0	0	0	0	0	0
BjuVQ82	10.2096	2.66724	9.61296	0.302133	1.56698	1.54662	4.15676	2.89544	1.32087	6.27598	6.9617	1.80931	0.16473	0.594959	1.52565	2.54723	1.40038	4.08034
BjuVQ83	4.90791	3.52711	4.63542	4.61502	4.6195	4.68256	5.45741	4.4743	3.38813	4.5931	4.39652	3.71147	3.20046	4.55899	3.81223	2.28272	4.09443	4.00997
BjuVQ84	0.042313	0	0	0.060549	0	0	0.076998	0	0.133709	0.064602	0.060455	0	0	0.541682	0.052779	0	0	0
BjuVQ85	2.01179	0.096393	1.65905	0	0.758597	0.966655	1.04338	2.1113	0	2.8939	1.54201	0.204415	0.345734	0	0.063864	0	0.141229	0.321185
BjuVQ86	0.254484	0	0.29174	0.369915	0.122452	0	0.197517	0.820815	0.799825	0.254958	0.610222	0.278364	0.967101	0.545522	0.719575	0.209806	0.611785	0.106819
BjuVQ87	17.96	5.31634	19.5632	18.1956	7.86111	10.556	15.0948	14.0475	8.94753	8.49483	10.4801	7.20798	4.539	3.29858	3.81771	2.43085	6.34331	1.77317
BjuVQ88	1.82149	2.12154	1.79825	2.7543	3.0378	2.20472	1.38377	1.11815	1.08521	2.57209	1.68188	3.24246	1.46819	1.7404	1.16375	1.3508	0.866379	0.744819
BjuVQ89	0	0	0	0	0	0	0	0	0	0	0.381932	0	0	0	0	0	0	0
BjuVQ90	0.107369	0.03974	1.79675	0.588482	0.777578	0.210875	0.619632	0.629565	0.288258	0.478987	0.721535	0.63375	0.392662	0.240058	0.432899	0.760294	1.16742	0.599709
BjuVQ91	5.15311	0.894437	13.2338	1.7269	2.44324	3.36619	5.07723	8.07692	2.89899	13.9139	8.18329	2.3206	0.412781	0.242087	0.321674	4.40043	10.2297	6.81441
BjuVQ92	2.72732	0.794847	2.43236	3.87726	4.34452	3.00821	8.03059	6.02632	5.53257	11.6563	11.3135	5.00763	3.32404	12.0225	4.04652	1.47552	7.2531	1.64449
BjuVQ93	16.0026	12.9237	4.8084	13.3347	6.69069	22.1597	13.275	9.51626	7.04109	4.50343	2.11662	8.61459	3.06175	5.16502	5.6426	2.09915	4.15609	3.76521
BjuVQ94	0.099282	0	0	0	0	0	0	0	0	0	0.06348	0	0	0	0	0	0	0
BjuVQ95	3.91897	1.14455	5.54007	4.98652	4.15554	4.14084	4.79737	4.57498	4.43189	3.82647	3.80574	4.03725	4.01852	4.53526	3.40912	1.77909	2.37241	1.67543
BjuVQ96	1.70299	0.735233	2.35936	1.69066	0.656363	1.20154	0.938465	1.5013	1.3619	1.5608	1.63616	0.836652	2.69513	1.83588	0.947362	1.34065	1.75517	1.00235
BjuVQ97	0.28661	0	0.470017	0	0	0.395365	0.398751	0.417073	0	0.274632	0.793317	0.230589	0	0	0	0	1.29178	0
BjuVQ98	0	0.084096	0.088232	0.195932	0	0.181266	0.104479	0.11704	0.553259	0.728183	0.102195	0.146227	0.770828	0	0.06036	0.203742	0	0.193194
BjuVQ99	0	0	0	0	0	0	0	0	0	0	0.157484	0	0	0	0	0	0	0
BjuVQ100	2.56431	0.743631	2.04781	20.1865	7.23675	7.20255	9.58508	11.6317	20.1467	17.8345	7.04064	12.3096	4.0213	3.64988	11.3305	9.6556	7.98683	1.95043
BjuVQ101	0	0	0	0	0	0	0	0	0	0	0	0	0	0	0	0	0	0
BjuVQ102	3.92041	0.459102	4.52906	1.15396	1.46395	1.31999	1.94214	1.43299	0.971566	1.86442	2.09325	0.621564	2.51841	2.5963	1.3095	0.358135	2.5594	0.878709
BjuVQ103	37.4608	16.2404	56.4621	64.1161	31.3828	33.0329	117.613	103.934	73.5345	68.742	44.9578	78.8587	28.9628	22.4351	36.3621	7.5184	54.8426	14.8189
BjuVQ104	1.79027	0.542026	0.94303	1.01069	0.949564	1.22446	1.93729	3.28566	3.02098	9.66012	5.75393	1.25069	1.44582	1.57995	1.79842	3.06983	0.856127	1.95731
BjuVQ105	0.34546	0.160448	0.212784	0.382344	0.160622	0.534472	0.320355	1.16059	1.18319	3.15918	2.24926	0.127673	0.523687	0.522822	0	1.49714	1.58922	0.424724
BjuVQ106	0.673708	0.750441	0.236274	1.37223	1.90206	0.395833	2.24351	1.5618	4.19267	4.25477	1.42773	2.3714	1.71174	3.62834	1.57156	0.174964	2.74102	1.21749
BjuVQ107	1.69963	2.06045	1.34251	2.54506	1.30435	2.35592	3.0121	3.51957	3.27844	2.51484	4.11332	6.7224	3.12301	1.37189	3.15589	1.17595	5.44667	2.24024
BjuVQ108	0.085892	0.072047	0	0.058304	0.090668	0	0.135829	0.063727	0	0.064389	0	0.149051	0	0	0.020419	0	0.049897	0.048902
BjuVQ109	3.9239	2.55559	5.1411	3.22906	3.23282	4.37738	3.64719	2.0592	2.66548	2.80685	3.22406	2.61267	0.898273	1.69012	2.58448	1.85897	4.05532	1.91104
BjuVQ110	8.43774	0.828147	15.0566	0.192969	2.64325	3.56681	7.99781	4.91809	2.31892	6.10326	6.32483	2.15807	0.404424	0.75913	0.296639	1.86879	10.7656	1.65299
BjuVQ111	0.38474	0.152441	0.110292	0.345849	0.283188	0.037349	0.127826	0.276722	0.146312	0	0.173575	0.115357	1.17281	0.270069	0.307339	1.8451	0.230639	0.552183
BjuVQ112	0	0	0	0	0	0	0	0	0	0	0	0	0	0	0	0	0	0
BjuVQ113	0.151506	0	0	0.222191	0.119803	0.037424	0.076836	0.108335	0.066763	0.332028	0	0.12732	0.342125	0.366802	0.130794	0.044722	0.079577	0.107146
BjuVQ114	1.71707	0.249342	2.40863	1.2528	1.09425	1.63413	2.66879	1.84587	0.862763	0.966261	1.54766	1.02092	1.12177	0.839295	0.364293	0.145755	1.08159	0.396166
BjuVQ115	0.727414	0.902726	0.076304	0.441827	0.257326	0.199126	0.378906	0.611742	0.209121	0	0.676478	0.857349	0.530388	0.444702	0.092634	0.206418	0.781426	0.785271
BjuVQ116	0	0	0	0	0	0	0	0	0	0	0	0	0	0	0	0	0	0
BjuVQ117	16.6771	8.18295	23.7887	95.6058	29.525	37.1706	70.4964	71.8819	64.2761	54.5919	38.3232	48.3239	47.471	43.17	57.4251	26.3797	52.8593	20.7343
BjuVQ118	7.83356	5.0262	17.5478	9.51881	5.97145	4.07946	12.5212	10.0931	19.1069	9.5381	8.08278	11.6443	4.32853	4.56671	7.29835	1.07564	14.0669	2.34692
BjuVQ119	0.06936	0	0.225969	0.252849	0.105457	0.019327	0.318536	0.030308	0	0.183783	0.170607	0.151531	0	0.625136	0.088787	0	0.906114	0
BjuVQ120	0	0	0	0	0	0	0	0	0	0	0	0	0.789823	0	0	0	0.007223	0
